# Supplementary material for: Stem Cell Transcription Factor FoxO Controls Microbiome Resilience in Hydra
Source: Front Microbiol. 2018 Apr 3;9:629. doi: 10.3389/fmicb.2018.00629 (PMC5891625; doi:10.3389/fmicb.2018.00629)
Supplement: Supplementary file 1 [file Table_1.XLSX]

## Sheet: Sheet1
Table S1: Statistical tests evaluating degree of clustering of control and FoxO- polyps recolonized by different bacterial source communities.
		Anosim			Adonis
Samples	Metric	R	P value		R2	P value
whole dataset	Binary Pearson	0.79	0.001***		0.33	0.001***
	Pearson	0.87	0.001***		0.74	0.001***
	Unweighted Unifrac	0.66	0.001***		0.28	0.001***
	Weighted Unifrac	0.66	0.001***		0.56	0.001***
+ H. AEP	Binary Pearson	0.17	0.112		0.17	0.24
	Pearson	0.62	0.002**		0.9	0.001***
	Unweighted Unifrac	0.13	0.14		0.29	0.089
	Weighted Unifrac	0.27	0.030*		0.3	0.08
+ H. oli	Binary Pearson	0.45	0.001***		0.28	0.001***
	Pearson	0.42	0.004**		0.74	0.008**
	Unweighted Unifrac	0.41	0.002**		0.29	0.003**
	Weighted Unifrac	0.62	0.001***		0.7	0.001***
+ H. vir	Binary Pearson	0.47	0.001***		0.24	0.001***
	Pearson	0.39	0.005**		0.44	0.016*
	Unweighted Unifrac	0.41	0.004**		0.29	0.003**
	Weighted Unifrac	0.54	0.002**		0.55	0.001***
+ H. AEP: H. vulgaris (AEP); + H. oli: H. oligactis; + H. vir: H. viridissima
*: P ≤ 0.05, **: P ≤ 0.01, ***: P ≤ 0.001.
