# Supplementary material for: Stem Cell Transcription Factor FoxO Controls Microbiome Resilience in Hydra
Source: Front Microbiol. 2018 Apr 3;9:629. doi: 10.3389/fmicb.2018.00629 (PMC5891625; doi:10.3389/fmicb.2018.00629)
Supplement: Supplementary file 2 [file Table_2.XLSX]

## Sheet: Bacterial abundances
Table S2: Table of bacterial abundances of source communities and recolonization outcomes. This table is plotted in Figure 2F.
Taxonomy	H. AEP Source	control	FoxO-		H. oli Source	control	FoxO-		H. vir Source	control	FoxO-
Betaproteobacteria - Burkholderiales - Comamonadaceae	58.32	63.47	60.18		24.77	51.49	55.31		27.34	44.6	38.26
Betaproteobacteria - Burkholderiales - Oxalobacteraceae	12.12	19.98	9.44		0.05	9.45	8.35		0.99	4.09	1.39
Gammaproteobacteria - Alteromonadales	0.16	0.14	0.18		0.21	9.63	1.8		5.24	2.08	1.9
Gammaproteobacteria - Pseudomonadales	2.08	4.44	11.06		45.59	13.06	7.07		0.32	13.48	4.59
Gammaproteobacteria - Other	14.23	7.95	4.23		0.92	1.14	2.18		5.2	6.03	4.97
Bacteroidetes - Saprospirae	0	0	0.41		2.16	0	0.01		23.37	0.05	0.06
Bacteroidetes - Bacteroida	0.56	0.79	1.99		0.56	1.87	7.88		0.52	11.3	19.55
Bacteroidetes - Cytophagia	1.09	0.03	0.85		5.43	0.05	0.17		18.59	0.38	0.83
Bacteroidetes - Flavobacteriia	0.82	1.95	3.58		0.37	3.57	3.11		10.32	8.57	15.22
Bacteroidetes - Sphingobacteriia	4.11	0.32	0.94		17.75	3.24	3.24		0.62	0.56	0.2
Firmicutes	0.12	0.19	0.43		0.18	0.48	2.15		0.15	3.81	5.49
Other Bacteria	6.4	0.74	6.71		2	6.01	8.74		7.33	5.06	7.54
