# Supplementary material for: Stem Cell Transcription Factor FoxO Controls Microbiome Resilience in Hydra
Source: Front Microbiol. 2018 Apr 3;9:629. doi: 10.3389/fmicb.2018.00629 (PMC5891625; doi:10.3389/fmicb.2018.00629)
Supplement: Supplementary file 3 [file Table_3.XLSX]

## Sheet: LEfSe OTUs
Table S3: Table of differentially occuring operational taxonimic units (OTUs) determined by LEfSe analysis. Normalized read counts responding to FoxO-deficiency (from Figure S5) over all samples. LDA score ≥ 3.
					+ H. AEP Source														+ H. oli Source														+ H. vir Source
					control						FoxO-								control						FoxO-								control						FoxO-
		#OTU ID		H. AEP Source	I	II	III	IV	V	VI	I	II	III	IV	V	VI		H. oli Source	I	II	III	IV	V	VI	I	II	III	IV	V	VI		H. vir Source	I	II	III	IV	V	VI	I	II	III	IV	V	VI	Taxonomy
LDA Score (log10) ≥ 3	+ H. AEP	1136510		0.8	0.6	0.3	0.4	0.6	0.6	0.3	0.3	0.1	0.2	0.2	0.2	0.1	0	0	0.4	0.4	0.3	0.1	0.2	0.3	0	0	0.3	0.1	0.2	0.2	0	0.5	0	0	0	0	0	0	0	0	0	0	0	0	Proteobacteria | Betaproteobacteria | Burkholderiales | Comamonadaceae
		891635		0.1	0.2	0.1	0.2	0.2	0.2	0	0.8	2.1	0.1	1.4	0.9	0.4	0	0	0.1	0.1	0.5	0.6	0	0	0.3	0.1	0	0	0.1	0	0	0	0	0	0	0	0	0	0	0	0	0	0	0	Bacteroidetes | Flavobacteriia | Flavobacteriales | Weeksellaceae | Chryseobacterium
		336824		0.3	0.3	0.3	0.1	0.6	0.4	0.2	0.7	1.2	0.2	1.2	1.1	0.8	0	0.2	2.1	3.7	5.4	4.8	6	3.5	2.5	1.6	4.5	2.1	2.6	7.2	0	0.5	5.1	1.9	7.3	2.1	10.9	0.5	2.9	3.1	0.2	2.3	3.1	2.3	Proteobacteria | Betaproteobacteria | Burkholderiales | Comamonadaceae
		545507		0.8	0.4	0.3	0.2	0.2	0.3	0.1	0.5	0.6	0.1	0.6	0.6	0.5	0	1.8	6.6	5.1	10.5	6.5	7.5	11.1	2.6	1.7	5.8	3.7	4.2	1.7	0	1.2	5.3	0.9	6.7	2.3	7.6	1.2	3.7	1.7	0.8	2.8	2.6	1.8	Proteobacteria | Betaproteobacteria | Burkholderiales | Comamonadaceae | Acidovorax
		NewCURefOTU8890		0	0	0	0	0.1	0.1	0	0.1	0.3	0.1	0.4	0.4	0.1	0	0	0	0	0	0	0	0	0	0	0	0	0	0	0	0	0	0	0	0	0	0	0	0	0	0	0	0	Proteobacteria | Betaproteobacteria | Burkholderiales | Comamonadaceae
	+ H. oli	586766		0	0	0	0	0	0	0	0	0	0	0	0	0	0	0.1	7.7	4	9.5	6.4	11	16.2	2	0.6	0.1	0.3	2.6	0.2	0	0	0.2	0.1	0	0	0	0	0	0	0	0	0	0	Proteobacteria | Gammaproteobacteria | Alteromonadales | Chromatiaceae | Rheinheimera
		545507		0.8	0.4	0.3	0.2	0.2	0.3	0.1	0.5	0.6	0.1	0.6	0.6	0.5	0	1.8	6.6	5.1	10.5	6.5	7.5	11.1	2.6	1.7	5.8	3.7	4.2	1.7	0	1.2	5.3	0.9	6.7	2.3	7.6	1.2	3.7	1.7	0.8	2.8	2.6	1.8	Proteobacteria | Betaproteobacteria | Burkholderiales | Comamonadaceae | Acidovorax
		60332		0.2	0.3	0.2	0.4	0.2	0.4	0.1	0.5	0.4	0.1	0.2	0.4	1	0	0	7.6	5.8	6.8	10.3	7.1	6.6	4	2.3	3.8	2.5	9.4	2.2	0	0	0	0	0	0	0	0	0	0	0	0	0	0	Proteobacteria | Gammaproteobacteria | Pseudomonadales | Moraxellaceae | Acinetobacter
		764682		0	0	0	0	0	0	0	0	0	0	0	0	0	0	0.2	8.9	0.9	0.1	1.1	1.7	0	0	0	0	0.2	0	0	0	0	0	0	0	0	0	0	0	0	0	0	0	0	Proteobacteria | Gammaproteobacteria | Pseudomonadales | Pseudomonadaceae | Pseudomonas
		256215		0.1	0.5	0.3	0.1	0.1	0	0.1	0.2	0	0	0	0	0	0	0	1.1	0.4	0.4	0.3	0.2	0.2	0.2	0	0	0	0	0	0	0.1	15.2	2.2	2.4	5.5	12.1	3.8	0	0.2	0	0	0	1	Proteobacteria | Gammaproteobacteria | Pseudomonadales | Pseudomonadaceae | Pseudomonas
		4316205		0	0	0	0	0	0	0	0	0	0	0	0	0	0	0	0.2	0.1	0.1	0	0.1	0.2	0	0	0	0	0	0	0	0	0	0	0	0	0	0	0	0	0	0	0	0	Proteobacteria | Gammaproteobacteria | Alteromonadales | Chromatiaceae | Rheinheimera
		348038		0.2	0.1	0.2	0.5	0.1	0.1	0.3	0.1	0.1	0.1	4.1	0.4	0.6	0	0.2	0.6	0.6	0.4	1.3	0.6	0.5	2.7	1.1	0.8	7.6	2.2	2.7	0	0.1	4.4	5	4.3	2.4	3	4.9	8.1	10.2	11	5.7	5	4.5	Bacteroidetes | Bacteroidia | Bacteroidales | S24-7
		NewRefOTU159		0.1	0	0.1	0.1	0	0.1	0.1	0.1	0	0	2.3	0.1	0.4	0	0.1	0.2	0.2	0.1	0.8	0.2	0.1	0.5	0.2	0.4	2.7	0.5	1	0	0	0.9	1	0.9	1.1	0.7	1.5	3.6	2.8	4.4	2.4	2.2	1.8	Cyanobacteria | 4C0d-2 | YS2
		NewRefOTU32		0.1	0.1	0.3	0.1	0.1	0.1	0.2	0.2	0.1	0	0.1	0.1	0.2	0	0.2	0.2	0.3	0.2	0.7	0.3	0.2	1.6	0.9	0.6	0.5	0.5	0.8	0	0.1	1	3.3	1.8	2	2.4	1.6	2	1.1	3.8	2	1.3	1.1	Proteobacteria | Gammaproteobacteria | Alteromonadales | Shewanellaceae | Shewanella
		430194		0.1	0	0.1	0.2	0.1	0.1	0.1	0.1	0	0	0.6	0.1	0.2	0	0	0.2	0.1	0.1	0.4	0.1	0.1	0.6	0.3	0.3	1.7	0.6	0.4	0	0.1	0.9	1.2	1.2	1	0.6	1.2	1.9	2.2	2.6	0.9	0.8	1.1	Bacteroidetes | Bacteroidia | Bacteroidales | S24-7
		1098473		0.1	0	0.2	0.1	0	0.1	0.1	0.1	0.1	0	0	0	0.2	0	0.1	0.1	0.1	0	0	0.1	0.1	0.5	0.2	0.3	0.4	0.3	0.5	0	0.1	0.7	0.7	0.5	0.4	0.4	0.7	0.5	0.5	1	0.4	0.8	0.3	Actinobacteria | Actinobacteria | Actinomycetales | Propionibacteriaceae | Propionibacterium acnes
		267046		0	0	0.1	0.1	0	0	0.1	0	0	0	0.2	0	0	0	0	0.1	0.1	0.1	0.1	0	0.1	0.5	0.1	0.2	0.7	0.3	0.1	0	0	0.6	0.6	0.6	0.3	0.7	0.6	1	0.8	1.3	0.9	0.9	0.6	Bacteroidetes | Bacteroidia | Bacteroidales | S24-7
		179810		0	0	0	0	0	0	0	0	0	0	0.3	0	0.1	0	0	0.1	0.1	0	0	0.1	0	0.3	0.1	0.3	0.7	0.2	0.2	0	0	0.4	0.4	0.4	0.1	0.4	0.9	0.9	0.8	1.2	0.7	0.5	0.4	Bacteroidetes | Bacteroidia | Bacteroidales | Prevotellaceae | Prevotella
		833853		0	0	0	0	0	0	0	0	0	0	0	0	0	0	0	0	0	0.1	0.1	0.1	0.1	0.1	0.3	0.5	0.1	0.4	0.5	0	0	0	0	0.2	0	0.1	0	0	0	0	0	0	0	Proteobacteria | Betaproteobacteria | Burkholderiales | Comamonadaceae
		384555		0	0	0	0	0	0	0	0	0	0	0.2	0	0.1	0	0	0	0	0	0	0.1	0	0.1	0.2	0.1	0.4	0.2	0.3	0	0	0.3	0.3	0.2	0.1	0.4	0.2	0.2	0.2	0.7	0.1	0.5	0.2	Bacteroidetes | Bacteroidia | Bacteroidales | S24-7
	+ H. vir	256215		0.1	0.5	0.3	0.1	0.1	0	0.1	0.2	0	0	0	0	0	0	0	1.1	0.4	0.4	0.3	0.2	0.2	0.2	0	0	0	0	0	0	0.1	15.2	2.2	2.4	5.5	12.1	3.8	0	0.2	0	0	0	1	Proteobacteria | Gammaproteobacteria | Pseudomonadales | Pseudomonadaceae | Pseudomonas
		750018		0.1	0	0	0.1	0.1	0	0.1	0	0	0	0	0	0.1	0	44.6	3.4	4.1	3.6	1	2.1	1.7	1	0.6	1.3	0.9	2.7	5.7	0	0.1	10.9	2.9	0.8	1.5	5.7	1.8	0.3	0.2	0.9	0.1	0.2	0.6	Proteobacteria | Gammaproteobacteria | Pseudomonadales | Pseudomonadaceae | Pseudomonas
		538006		13.8	11.2	6.6	6	7.7	10.5	2.6	6.2	3.1	0.3	2.5	2.3	7.1	0	0	0	0	0	0	0	0	0	0	0	0	0	0	0	4.3	1.3	3.6	1.3	2.1	2.1	1.2	1	0.5	0.2	1.3	0.4	0.3	Proteobacteria | Gammaproteobacteria | Legionellales | Legionellaceae
		2708478		0	0	0	0	0	0	0	0	0	0	0	0	0	0	0	0	0	0	0	0	0	0	0	0	0	0	0	0	10.1	13.2	13.3	4.3	7.3	6.8	5.5	14.6	17.5	7.1	10.9	18.8	20	Bacteroidetes | Flavobacteriia | Flavobacteriales | Cryomorphaceae | Fluviicola
		348038		0.2	0.1	0.2	0.5	0.1	0.1	0.3	0.1	0.1	0.1	4.1	0.4	0.6	0	0.2	0.6	0.6	0.4	1.3	0.6	0.5	2.7	1.1	0.8	7.6	2.2	2.7	0	0.1	4.4	5	4.3	2.4	3	4.9	8.1	10.2	11	5.7	5	4.5	Bacteroidetes | Bacteroidia | Bacteroidales | S24-7
		NewRefOTU159		0.1	0	0.1	0.1	0	0.1	0.1	0.1	0	0	2.3	0.1	0.4	0	0.1	0.2	0.2	0.1	0.8	0.2	0.1	0.5	0.2	0.4	2.7	0.5	1	0	0	0.9	1	0.9	1.1	0.7	1.5	3.6	2.8	4.4	2.4	2.2	1.8	Cyanobacteria | 4C0d-2 | YS2
		NewRefOTU13		0	0	0	0	0	0	0	0	0	0	0.5	0	0.1	0	0	0.1	0.1	0	0	0	0.1	0	0.1	0.1	0.5	0.2	0.2	0	0	0.3	0.8	0.3	0.2	0.1	0.4	0.9	1	1.4	0.4	0.6	0.4	Firmicutes | Erysipelotrichi | Erysipelotrichales | Erysipelotrichaceae
		179810		0	0	0	0	0	0	0	0	0	0	0.3	0	0.1	0	0	0.1	0.1	0	0	0.1	0	0.3	0.1	0.3	0.7	0.2	0.2	0	0	0.4	0.4	0.4	0.1	0.4	0.9	0.9	0.8	1.2	0.7	0.5	0.4	Bacteroidetes | Bacteroidia | Bacteroidales | Prevotellaceae | Prevotella
		267046		0	0	0.1	0.1	0	0	0.1	0	0	0	0.2	0	0	0	0	0.1	0.1	0.1	0.1	0	0.1	0.5	0.1	0.2	0.7	0.3	0.1	0	0	0.6	0.6	0.6	0.3	0.7	0.6	1	0.8	1.3	0.9	0.9	0.6	Bacteroidetes | Bacteroidia | Bacteroidales | S24-7
		585914		0	0	0	0	0	0	0	0	0	0	0.1	0	0	0	0	0	0	0	0.1	0	0	0.1	0.1	0	0.5	0.1	0.1	0	0	0.3	0	0.2	0.2	0.2	0.1	0.1	0.8	1.1	0.4	0.3	0.3	Bacteroidetes | Bacteroidia | Bacteroidales | Bacteroidaceae | Bacteroides
		572079		0	0	0	0	0	0	0	0	0	0	0	0	0	0	0	0	0	0	0	0	0	0	0	0	0	0	0	0	0	0	0.1	0	0	0	0	0.1	0.6	0.3	0.2	0.1	0.1	Proteobacteria | Alphaproteobacteria | Rhodobacterales | Rhodobacteraceae
		437137		0	0	0	0	0	0	0	0	0	0	0.1	0	0	0	0	0	0	0	0	0	0	0	0	0	0.3	0.1	0.2	0	0	0	0.1	0	0	0	0	0.1	0.5	0.3	0.2	0.1	0	Proteobacteria | Betaproteobacteria | Burkholderiales | Alcaligenaceae | Sutterella
